# Supplementary material for: Inflammation as a Sex-Specific Mediator in the Relationship between Maternal and Offspring Obesity in C57Bl/6J Mice
Source: Biology (Basel). 2024 May 31;13(6):399. doi: 10.3390/biology13060399 (PMC11200566; doi:10.3390/biology13060399)
Supplement: Supplementary file 1 [file biology-13-00399-s001.zip]

Archive with 1 entries (1 files):
- biology-3029551-supplementary.pdf
